# Supplementary material for: Prefrontal and Motor Planning Cortical Activity during Stepping Tasks Is Related to Task Complexity but Not Concern about Falling in Older People: A fNIRS Study
Source: Brain Sci. 2023 Dec 5;13(12):1675. doi: 10.3390/brainsci13121675 (PMC10742256; doi:10.3390/brainsci13121675)
Supplement: Supplementary file 1 [file brainsci-13-01675-s001.zip]

Archive with 1 entries (1 files):
- brainsci-2664692-supplementary.pdf
